# Supplementary material for: Neuron-Specific Enolase Is Correlated to Compromised Cerebral Metabolism in Patients Suffering from Acute Bacterial Meningitis; An Observational Cohort Study
Source: PLoS One. 2016 Mar 28;11(3):e0152268. doi: 10.1371/journal.pone.0152268 (PMC4809596; doi:10.1371/journal.pone.0152268)
Supplement: S1 File — The raw data used in the analyses of the 15- and 21 patient cohorts. (ZIP) [file pone.0152268.s001.zip]

Archive with 2 entries (2 files):
- meningit_dataset_150713-15pat.xlsx
- meningit_dataset_150713-21pat.xlsx
