# Supplementary material for: Neuron-Specific Enolase Is Correlated to Compromised Cerebral Metabolism in Patients Suffering from Acute Bacterial Meningitis; An Observational Cohort Study
Source: PLoS One. 2016 Mar 28;11(3):e0152268. doi: 10.1371/journal.pone.0152268 (PMC4809596; doi:10.1371/journal.pone.0152268)
Supplement: S1 File — The raw data used in the analyses of the 15- and 21 patient cohorts. (ZIP) [file pone.0152268.s001.zip › meningit_dataset_150713-15pat.xlsx]

## Sheet: meningit_dataset_150713-15pat
Eric Nummer	Nytt nummer	Age	Gender	GCS	Pup	csfcells	csflactate	ICP	GOSE	GOSe_d	glukos_medel	laktat_medel	pyruvat_medel	glycerol_medel	LPR_medel	Ischemia_CH-PEK	non-ischemia_mitochond-dysf_CH-PEK	normal_CH-PEK	metabol_crisis_72h	First_3d_glycerol	First_3d_LPR	First_3d_s100b	First_3d_NSE	Day1_MD_glucose_Median	Day1_MD_glucose_AUC	Day3_MD_glucose_Median	Day3_MD_glucose_AUC	Day1_MD_glycerol_Median	Day1_MD_glycerol_AUC	Day3_MD_glycerol_Median	Day3_MD_glycerol_AUC	Day1_MD_laktat_Median	Day1_MD_laktat_AUC	Day3_MD_laktat_Median	Day3_MD_laktat_AUC	Day1_MD_pyruvat_Median	Day1_MD_pyruvat_AUC	Day3_MD_pyruvat_Median	Day3_MD_pyruvat_AUC	Day1_MD_LPR_Median	Day1_MD_LPR_AUC	Day3_MD_LPR_Median	Day3_MD_LPR_AUC	Day_1_Pyrexia	Day_3_Pyrexia	Day_1_B-Glucose	Day_3_B-glucose
1	1	65	Fem	9	0	9700	NA	0	5	1	1.33	6.48	192	1578	34	1	0	0	1	1	1	0.96	12	1.47	44.78	1.067	25.26	1743	41490	1576	37150	4.954	120	6.658	132	144	3588	200	4164	32.8	829	34	808	37.5	38.9	9.1	9.8
3	2	49	Fem	10	0	670	6.1	1	8	0	0.64	2.32	95	211	25	0	1	0	1	0	0	1.9	18	0.79	22.1	0.624	13.58	195	4726	163.8	3981	2.832	71.73	1.929	48.6	103.33	2583	80.6	2078	28.7	717	24.959	603	36.45	36.2	8.6	6.5
4	3	61	Male	6	0	1753	11.6	0	5	1	0.37	5.01	86	96	73	1	0	0	1	0	1	0.16	13	0.32	13.46	0.192	6.23	74.8	1685	71	2592	4.44	103.8	5.55	142.9	141.83	2685	65.06	2410	38.8	1068	89.23	2035	37	36.5	7.8	7.2
5	4	57	Male	10	1	11000	23	3	8	0	0.54	2.37	108	391	22	0	0	1	1	1	1	0.15	16	1.61	35.82	0.53	10.2	73.55	1990	874.8	20800	1.95	50.27	1.93	43.8	94.5	2310	79.59	2030	20.19	527	19.1	489	37.6	36.62	7.8	5.95
7	5	61	Fem	10	0	2400	7.6	1	8	0	1.41	2.89	121	60	23	1	0	0	1	0	0	0.1	9.3	2.19	54.13	1.49	35.94	73.5	1968	71.8	1907	2.94	75.81	2.94	50	122.27	3029	113.82	2820	25	595	17.5	416	37	38.1	8.4	8.95
8	6	38	Male	8	0	7700	6.8	1	8	0	1.34	2.61	108	98	27	1	0	0	0	0	0	0.07	10	1.74	47.45	1.06	29.11	85.54	1870	106.5	2348	106.5	51.06	2.77	64.8	72.64	1711	131	3073	30.3	720.4	20.15	499	37.23	37.31	12.25	8.25
9	7	27	Fem	8	1	180	4.2	1	8	0	1.46	3.46	148	146	23	0	0	1	0	0	0	0.36	12	2.26	43.53	1.18	29.61	47.4	2019	178.4	4278	4.25	100	3.53	82.3	216	4353	155.47	3536	22.2	527.6	23.33	555	35.91	36.36	7.6	5.1
10	8	24	Fem	9	0	1900	9	1	8	0	0.94	3.01	111	510	28	1	0	0	1	0	1	0.17	7.9	1.88	45.27	0.604	15.03	220	5034	180.8	4330	3.38	88.62	1.71	40.5	80.65	2082	75.6	1780	42.52	1036	22.56	556	36.05	36.12	13.75	6
11	9	31	Fem	8	0	248	3.4	0	6	1	1.71	2.97	148	37	20	0	0	1	0	0	0	0.15	25	2.02	46.22	1.9	45.2	390	9656	454	10670	2.94	73.8	2.74	65.67	144.8	3465	144.8	3676	21.23	518.5	19.11	448.7	36.8	37	8.75	7.55
12	10	50	Male	10	1	480	11.8	2	8	0	3.42	9.23	284	1047	33	0	1	0	1	1	1	0.14	41	3.66	82.57	3.5	84.25	110.3	3334	1630	37840	12.53	304.5	6.9	117.8	302	7719	235.1	5548	38.67	1038	33.7	782	36.8	35.57	11	7.35
13	11	47	Fem	7	0	11840	9.9	0	8	0	1.31	2.60	89	249	31	1	0	0	1	0	1	0.16	13	1.31	34.4	1.33	27.44	238	5057	238	4526	2.77	67.7	2.54	54.53	81.27	1931	104	2185	34.2	863.3	24.4	539.9	38	37	9.35	8.5
17	12	60	Fem	9	0	1500	8	0	8	0	4.08	2.08	128	17	16	0	0	1	0	0	0	0.14	13	5.62	133	2.32	56.23	22	555.8	12.15	302.8	2.47	65	1.6	38.67	141	3583	115	2752	17.5	431.6	14.14	337	37	37.7	10.4	8.1
18	13	74	Fem	9	0	1780	9	0	8	0	0.93	3.66	106	1277	36	0	0	1	0	0	0	0.16	8.4	1.66	37.25	1.25	33.41	64.1	2677	377.7	12620	3.02	70.76	2.38	56.33	107.4	2528	100.4	2402	28.2	665.7	23.5	576.2	NA	NA	NA	NA
20	14	55	Fem	10	0	1957	12	1	8	0	1.57	3.27	142	142	23	1	0	0	0	0	0	0.28	10	1.7	41.5	0.97	28.71	152.6	4529	110.7	2704	3.96	101.1	2.55	66.25	148.2	3809	121	3032	26.3	646	21.5	517.6	NA	NA	7.45	6
21	15	42	Male	7	0	12000	7	1	8	0	0.83	6.55	150	651	44	0	1	0	1	1	1	0.52	27	1.76	41.04	0.32	9.56	84	3216	1596	36550	2.78	68.4	6.54	131.5	114	2733	121.9	2659	23.9	602.2	51.8	1192	NA	NA	NA	NA
