# Supplementary material for: Neuron-Specific Enolase Is Correlated to Compromised Cerebral Metabolism in Patients Suffering from Acute Bacterial Meningitis; An Observational Cohort Study
Source: PLoS One. 2016 Mar 28;11(3):e0152268. doi: 10.1371/journal.pone.0152268 (PMC4809596; doi:10.1371/journal.pone.0152268)
Supplement: S1 File — The raw data used in the analyses of the 15- and 21 patient cohorts. (ZIP) [file pone.0152268.s001.zip › meningit_dataset_150713-21pat.xlsx]

## Sheet: meningit_dataset_150713-21pat
Eric Nummer	Age	S100B	NSE	metabolic_crisis	Glycerol_500	LPR_40	Gender	GCS	Pup	csfcells	csflactate	ICP	GOSE	GOSe_d	glukos_medel	laktat_medel	pyruvat_medel	glycerol_medel	LPR_medel
1	65	0.96	12	1	1	1	Fem	9	0	9700	NA	0	5	1	1.33	6.48	192	1578	34
2	25	0.09	11	0	1	0	Male	7	0	7800	8	2	8	0	2.06	1.45	83	487	17
3	49	1.9	18	1	0	0	Fem	10	0	670	6.1	1	8	0	0.64	2.32	95	211	25
4	61	0.16	13	1	0	1	Male	6	0	1753	11.6	0	5	1	0.37	5.01	86	96	73
5	57	0.15	16	1	1	1	Male	10	1	11000	23	3	8	0	0.54	2.37	108	391	22
6	63	0.1	10	0	0	0	Male	10	0	3800	6	0	7	1	3.73	3.12	144	48	22
7	61	0.1	9.3	1	0	0	Fem	10	0	2400	7.6	1	8	0	1.41	2.89	121	60	23
8	38	0.07	10	0	0	0	Male	8	0	7700	6.8	1	8	0	1.34	2.61	108	98	27
9	27	0.36	12	0	0	0	Fem	8	1	180	4.2	1	8	0	1.46	3.46	148	146	23
10	24	0.17	7.9	1	0	1	Fem	9	0	1900	9	1	8	0	0.94	3.01	111	510	28
11	31	0.15	25	0	0	0	Fem	8	0	248	3.4	0	6	1	1.71	2.97	148	37	20
12	50	0.14	41	1	1	1	Male	10	1	480	11.8	2	8	0	3.42	9.23	284	1047	33
13	47	0.16	13	1	0	1	Fem	7	0	11840	9.9	0	8	0	1.31	2.60	89	249	31
14	32	0.24	14	0	0	1	Male	3	1	NA	NA	0	8	0	5.43	7.00	156	42	39
15	33	0.45	11	0	0	0	Male	7	0	18400	23	2	6	1	2.47	4.49	190	127	24
16	69	0.12	30	1	0	1	Male	9	0	568	6.8	2	8	0	2.82	8.41	214	132	47
17	60	0.14	13	0	0	0	Fem	9	0	1500	8	0	8	0	4.08	2.08	128	17	16
18	74	0.16	11	0	0	0	Fem	9	0	1780	9	0	8	0	0.93	3.66	106	1277	36
19	17	0.19	7.4	0	0	0	Male	7	0	11000	18.6	1	8	0	2.33	3.40	204	30	17
20	55	0.28	10	0	0	0	Fem	10	0	1957	12	1	8	0	1.57	3.27	142	142	23
21	42	0.52	27	1	1	1	Male	7	0	12000	7	1	8	0	0.83	6.55	150	651	44
