# Supplementary material for: Neuron-Specific Enolase Is Correlated to Compromised Cerebral Metabolism in Patients Suffering from Acute Bacterial Meningitis; An Observational Cohort Study
Source: PLoS One. 2016 Mar 28;11(3):e0152268. doi: 10.1371/journal.pone.0152268 (PMC4809596; doi:10.1371/journal.pone.0152268)
Supplement: S1 Table — Admission-, ICP-, biomarker-, MD- and outcome data for each patient. This also includes number of days prior to admission that the patient suffered from CNS symptoms. The increase in ICP is defined as mild (20–30 mmHg), moderate (30–40 mmHg) and severe (>40 mmHg) as according to the Edinburgh University Secondary Insults Grade (EUSIG) [55]. MD definitions according to Poulsen et al are also mentioned [22]. (XLSX) [file pone.0152268.s002.xlsx]

## Sheet: Blad1
								ICP day 1 (0-24h)					ICP day 2 (24-48h)					ICP day 3 (48-72h)					Biomarkers				MD-parameters			Poulsen et al.			Treatments						Outcome
Patient	Duration of symptoms before admission to NICU (days)	Age	Gender	GCS at admission	Pupil responsiveness at admission	CSF-cells	CSF-lactate	20-30 mmHg (% of the day)	30-40 mmHg (% of the day)	>40 mmHg (% of the day)	S100B max	NSE max	20-30 mmHg (% of the day)	30-40 mmHg (% of the day)	>40 mmHg (% of the day)	S100B max	NSE max	20-30 mmHg (% of the day)	30-40 mmHg (% of the day)	>40 mmHg (% of the day)	S100B max	NSE max	Max S100B during first 3 days (µg/L)	Max NSE during first 3 days (µg/L)	Max S100B during MD monitoring the first 3 days (µg/L)	Max NSE during MD monitoring the first 3 days (µg/L)	Metabolic crisis (glucose <0.8 mmol/L, LPR >25)	Glycerol >500 µmol/L	LPR >40	Ischemia (LPR >30, pyruvate <70 µmol/L)	Non-ischemic mitochondrial dysfunction (LPR >30, pyruvate >70 µmol/L)	No mitochondrial dysfunction (LPR <30)	CSF drainage	Hyperosmolar treatment	Hyperventilation	Pentobarbital coma	Solumedrol	Thermowrap	Time from admission to outcome assessment (days)	GOSE
1	1	65	F	9	0	9700	NA	0	0	0	0.96	12	0	0	0	NA	NA	1.5	0	0	NA	NA	0.96	12	0.96	12	1	1	1	1	0	0	1	0	0	0	0	0	25 days, 13:00:00	5
2	1	25	M	7	0	7800	8	0	0	0	0.09	11	3.77	0.7	0	NA	NA	NA	NA	NA	0.04	6.3	0.09	11	0.09	11	0	1	0	0	0	1	1	1	0	0	0	0	18 days, 10:00:00	8
3	1	49	F	10	0	670	6.1	0	0	0	1.9	14	14.13	0	0	0.44	18	0	0	0	0.27	8.8	1.9	18	1.9	18	1	0	0	0	1	0	1	0	0	0	0	0	36 days, 8:00:00	8
4	5	61	M	6	0	1753	11.6	0	0	0	0.16	13	0	0	0	NA	NA	0	0	0	NA	NA	0.16	13	0.16	13	1	0	1	1	0	0	1	0	0	0	0	0	34 days, 6:00:00	5
5	2	57	M	10	1	11000	23	0	0	0	0.14	13	26.52	0.18	0.63	0.12	16	42.27	0	0	0.15	7.6	0.15	16	0.15	16	1	1	1	0	0	1	1	1	1	0	0	0	18 days, 10:00:00	8
6	4	63	M	10	0	3800	6	0	0	0	0.12	17	0	0	0	0.1	11	NA	NA	NA	NA	NA	0.1	10	0.1	10	0	0	0	1	0	0	0	0	0	0	0	0	35 days, 0:00:00	7
7	3	61	F	10	0	2400	7.6	0	0	0	0.1	9.3	9.8	0	0	0.06	5.7	7.67	0	0	0.06	5.9	0.1	9.3	0.1	9.3	1	0	0	1	0	0	1	1	1	0	0	0	34 days, 8:00:00	8
8	5	38	M	8	0	7700	6.8	1.68	0	0	0.07	14	0	0	0	0.06	4.5	0	0	0	0.04	4.8	0.07	10	0.07	14	0	0	0	1	0	0	1	0	0	0	0	0	20 days, 3:00:00	8
9	2	27	F	8	1	180	4.2	0	0	0	0.33	12	19.61	0	0	0.36	12	4.65	0	0	0.34	8.9	0.36	12	0.36	12	0	0	0	0	0	1	1	1	1	0	0	0	45 days, 20:00:00	8
10	1	24	F	9	0	1900	9	9.03	0	0	0.16	7.9	16.01	0	0	0.17	4.4	1.42	0	0	0.15	7.3	0.17	7.9	0.17	7.9	1	0	1	1	0	0	1	1	1	0	1	0	22 days, 6:00:00	8
11	3	31	F	8	0	248	3.4	0	0	0	NA	NA	0	0	0	0.15	NA	0	0	0	0.15	6.5	0.15	25	0.15	6.5	0	0	0	0	0	1	1	1	0	0	0	0	26 days, 3:00:00	6
12	3	50	M	10	1	480	11.8	72.16	4.12	0	0.17	41	16.04	0	0	0.12	10	0.78	0	0	0.12	26	0.14	41	0.14	41	1	1	1	0	1	0	1	1	1	1	0	1	22 days, 8:00:00	8
13	2	47	F	7	0	11840	9.9	0	0	0	0.16	11	0	0	0	0.07	13	0.57	0	0	0.07	7.6	0.16	13	0.16	13	1	0	1	1	0	0	1	0	0	0	0	1	22 days, 5:00:00	8
14	3	32	M	3	1	NA	NA	0	0	0	0.24	14	0	0	0	0.14	6.3	0	0	0	NA	NA	0.24	14	0.24	14	0	0	1	0	1	0	0	0	0	0	0	0	38 days, 6:00:00	8
15	2	33	M	7	0	18400	23	44.34	0	0	0.86	11	42.73	0.74	0	0.31	6	29	0	0	0.3	8	0.45	11	0.86	11	0	0	0	0	0	1	1	1	1	0	0	1	31 days, 17:00:00	6
16	6	69	M	9	0	568	6.8	0	0	0	0.12	30	4.78	0.44	0	0.12	7.6	0	0	0	0.04	8.6	0.12	30	0.12	30	1	0	1	0	1	0	0	1	0	0	0	0	54 days, 1:00:00	8
17	5	60	F	9	0	1500	8	0	0	0	0.12	13	0	0	0	NA	NA	2.15	0	0	0.11	7.0	0.14	13	0.14	13	0	0	0	0	0	1	1	0	0	0	1	0	60 days, 5:00:00	8
18	1	74	F	9	0	1780	9	0	0	0	0.16	8.4	0	0	0	0.12	7.4	0.73	0	0	0.08	5.3	0.16	11	0.16	8.4	0	0	0	0	0	1	1	0	1	0	0	0	15 days, 20:00:00	8
19	2	17	M	7	0	11000	18.6	2.74	0	0	0.16	9.9	0	0	0	0.19	4.9	16.79	0	0	0.13	7.4	0.19	7.4	0.19	9.9	0	0	0	0	0	1	1	0	0	0	0	0	31 days, 3:00:00	8
20	2	55	F	10	0	1957	12	4.66	0	0	0.28	10	0	0	0	0.16	4.1	0	0	0	0.11	4.6	0.28	10	0.28	10	0	0	0	1	0	0	1	0	0	0	0	0	35 days, 3:00:00	8
21	10	42	M	7	0	12000	7	0	0	0	0.4	27	8.72	0	0	0.52	13	0.83	0	0	0.36	25	0.52	27	0.52	27	1	1	1	0	1	0	1	1	0	0	0	1	68 days, 1:00:00	8
